# Supplementary material for: Genomic and In Vitro Phenotypic Comparisons of Epidemic and Non-Epidemic Getah Virus Strains
Source: Viruses. 2022 Apr 30;14(5):942. doi: 10.3390/v14050942 (PMC9145621; doi:10.3390/v14050942)
Supplement: Supplementary file 1 [file viruses-14-00942-s001.zip]

Archive with 1 entries (1 files):
- viruses-1637938-supplementary.pdf
